# Supplementary material for: Design, Preparation, and Physicochemical Characterisation of Alginate-Based Honey-Loaded Topical Formulations
Source: Pharmaceutics. 2023 May 12;15(5):1483. doi: 10.3390/pharmaceutics15051483 (PMC10223922; doi:10.3390/pharmaceutics15051483)
Supplement: Supplementary file 1 [file pharmaceutics-15-01483-s001.zip]

Archive with 1 entries (1 files):
- pharmaceutics-2358139-supplementary.pdf
